# Supplementary material for: Multifunctional Leather Surface Design by Using Carbon Nanotube-Based Composites
Source: Materials (Basel). 2021 Jun 1;14(11):3003. doi: 10.3390/ma14113003 (PMC8199507; doi:10.3390/ma14113003)
Supplement: Supplementary file 1 [file materials-14-03003-s001.zip]

Archive with 3 entries (2 files):
- materials-1204523-supplementary/
- materials-1204523-supplementary/checked-Supplementary materials.pdf
- materials-1204523-supplementary/VID-20210318-WA0002.mp4
